# Supplementary material for: Topical Use of Tacrolimus in Corneal and Ocular Surface Pathologies: A Systematic Review
Source: J Clin Med. 2025 Jul 29;14(15):5347. doi: 10.3390/jcm14155347 (PMC12347582; doi:10.3390/jcm14155347)
Supplement: Supplementary file 1 [file jcm-14-05347-s001.zip]

Archive with 1 entries (1 files):
- jcm-3754585-supplementary.pdf
